# Supplementary material for: Molecular Modelling of Ionic Liquids: Situations When Charge Scaling Seems Insufficient
Source: Molecules. 2023 Jan 13;28(2):800. doi: 10.3390/molecules28020800 (PMC9865557; doi:10.3390/molecules28020800)
Supplement: Supplementary file 1 [file molecules-28-00800-s001.zip]

Archive with 1 entries (1 files):
- molecules-2162228-supplementary.pdf
